# Supplementary material for: Chemokine induces phase transition from non-directional to directional migration during angiogenesis
Source: Cell Struct Funct. 2025 Mar 13;50(1):91–101. doi: 10.1247/csf.24081 (PMC12702683; doi:10.1247/csf.24081)
Supplement: Supplementary file 5 — Supplementary Materials [file csf_50_24081_5.zip]

Archive with 2 entries (2 files):
- 50_24081_Supple.docx
- 50_24081_Table S1.xlsx
