# Supplementary material for: Chemokine induces phase transition from non-directional to directional migration during angiogenesis
Source: Cell Struct Funct. 2025 Mar 13;50(1):91–101. doi: 10.1247/csf.24081 (PMC12702683; doi:10.1247/csf.24081)
Supplement: Supplementary file 5 — Supplementary Materials [file csf_50_24081_5.zip › 50_24081_Table S1.xlsx]

## Sheet: Table S1
Table S1. Sequences of Oligonucleotides.
CRISPR-Cas9 crRNAs
Name	Sequnece (5'-3')
cxcl12a-5’-guide	AGTGTGAACTCTCCCACCGA
cxcl12a-3’-guide	GAAGACTTAAATTCACACCT
cxcl12b-5’-guide	ATGTTGAAGAATGCTATCGT
cxcl12b-3’-guide	TAGGCCAGGTTCTGTCCCGG
cxcr4a-crispant #1	GGACATCGGAGCCAACTTTG
cxcr4a-crispant #2	CTGCGAGCGCATATACCCGC
Primers
Name	Sequnece (5'-3')
Genotyping forward primer for cxcl12a-5' (cxcl12a-5'-Fw)	AAAATAACCTACAGGCGATC
Genotyping reverse primer for cxcl12a-5' (cxcl12a-5'-Rev)	GTGTGGAAGGGATTTTCGAA
Genotyping forward primer for cxcl12a-3' (cxcl12a-3'-Fw)	ATTTCAAATGGGGCTCAACC
Genotyping reverse primer for cxcl12a-3' (cxcl12a-3'-Rev)	GCACCACATCAGAGCAAGTG
Genotyping forward primer for cxcl12b-5' (cxcl12b-5'-Fw)	GTTTACTCTGCCTTGTGTGG
Genotyping reverse primer for cxcl12b-5' (cxcl12b-5'-Rev)	AGCATCCAAGCTCAGCTATC
Genotyping forward primer for cxcl12b-3' (cxcl12b-3'-Fw)	CACATCTGGGCTAGCTAACC
Genotyping reverse primer for cxcl12b-3' (cxcl12b-3'-Rev)	AAAGCAGAGATCAAAGTCCC
